# Supplementary material for: Anther Transcriptome Analysis of Two Heat Tolerance-Differentiated Indica Rice Restorer Lines Reveals the Importance of Non-Structural Carbohydrates and ATP in the Regulation of Heat Tolerance
Source: Int J Mol Sci. 2025 Mar 29;26(7):3161. doi: 10.3390/ijms26073161 (PMC11989966; doi:10.3390/ijms26073161)
Supplement: Supplementary file 1 [file ijms-26-03161-s001.zip › Supplementary Table.xlsx]

## Sheet: Table S1
Table S1. Primers used in qRT-PCR
Genes	F	R
OS01g0746400	CTGTACAAGTTCGAGTGGCA	GTTGATGAAGTGGAACGTCAC
OS02g0538900	CGAACCGAATCGAATCGAAGAT	GTTCACCTCTCTTGTGCTACTT
OS03g0245800	CAAGCGACGATAATTAGAGCAC	TGCACTACAGAGTAGAGAGGAA
Os03g0365800	TGATCTAGGAGCCAAGACGAT	CACCGAGAAGTCATTCAACCA
OS04g0461000	ACGCTGAGCTTCTCGGAGA	GATCTGGTTCAAGGAGCCTTC
OS10g0140300	GTCGACCTCTACAACATCCTAG	AGGTAGGTGGCTAGCTATAGAA
OsActin1	GACCTTCAACACCCCTGCTA	GAGTCCAACACAATACCTGTGG

## Sheet: Table S2
Table S2. Summary for clean reads mapping to the Nipponbare reference genome
Sample	Total records	Unmapped reads	Unmapped (%)	non-unique	unique	Total_map_ratio(%)	Unique_map_ratio(%)
HS4628_1	44852268	7091144	15.81	8382889	36469379	84.19	81.31
HS4628_2	45018422	6095494	13.54	7374018	37644404	86.46	83.62
HS4628_3	45650506	6094343	13.35	7436467	38214039	86.65	83.71
HS996_1	45789762	6749411	14.74	8040682	37749080	85.26	82.44
HS996_2	45615454	7033903	15.42	8352190	37263264	84.58	81.69
HS996_3	44719188	6291990	14.07	7401026	37318162	85.93	83.45
CK4628_1	45785706	6538199	14.28	7911770	37873936	85.72	82.72
CK4628_2	44755670	6167331	13.78	7635317	37120353	86.22	82.94
CK4628_3	45733984	6663441	14.57	8131502	37602482	85.43	82.22
CK996_1	46374404	6738201	14.53	7943935	38430469	85.47	82.87
CK996_2	45053536	6203872	13.77	7447350	37606186	86.23	83.47
CK996_3	47400216	6849331	14.45	8086477	39313739	85.55	82.94
